# Supplementary material for: Transforming activity of an oncoprotein-encoding circular RNA from human papillomavirus
Source: Nat Commun. 2019 May 24;10:2300. doi: 10.1038/s41467-019-10246-5 (PMC6534539; doi:10.1038/s41467-019-10246-5)
Supplement: Supplementary file 5 — Supplementary Data 1 [file 41467_2019_10246_MOESM5_ESM.xlsx]

## Sheet: Sheet1
∑	Sample	Disease type	Virus	Chromosome	Chromosome mapping reads	Breakpoint1	Breakpoint2	Strand	Junction read count	Junction read ratio	Genes	Breakpoints	circE7 read count
1c710173-532f-4435-bce9-287ad8d247d9	TCGA-CN-A499-01A	Head and Neck Squamous Cell Carcinoma	HPV16	NC_001526.4	93298	7922	7451	+	1171	0.813194	E1^E4,E1,E6,E7	NC_001526.4:7922-7451	1171
3f08ae92-3efd-4d7f-8c5c-bfb3621f0cd6	TCGA-ZJ-AB0H-01A	Cervical Squamous Cell Carcinoma and Endocervical Adenocarcinoma	HPV18	NC_001357.1	35908	8786	5613	+	605	0.99835	E6,E7,E1,L2,L1	NC_001357.1:8786-5613
9a25e5d8-0706-4960-a76b-bcd0ac93e4fa	TCGA-EA-A3HQ-01A	Cervical Squamous Cell Carcinoma and Endocervical Adenocarcinoma	HPV16	NC_001526.4	96018	7922	7451	+	594	0.57586	E1^E4,E1,E6,E7	NC_001526.4:7922-7451	594
d3bbc405-a22a-4009-abf6-96feee653051	TCGA-VS-A9V5-01A	Cervical Squamous Cell Carcinoma and Endocervical Adenocarcinoma	HPV16	NC_001526.4	91441	7922	7451	+	389	0.760508	E1^E4,E1,E6,E7	NC_001526.4:7922-7451	389
edf90af6-6c64-4bd2-aadf-8d7d188650b2	TCGA-DG-A2KK-01A	Cervical Squamous Cell Carcinoma and Endocervical Adenocarcinoma	HPV16	NC_001526.4	78332	7922	7451	+	364	0.4469	E1^E4,E1,E6,E7	NC_001526.4:7922-7451	364
a06e7d1e-e432-4a4c-8bb0-314304f96edf	TCGA-EK-A3GN-01A	Cervical Squamous Cell Carcinoma and Endocervical Adenocarcinoma	HPV16	NC_001526.4	75753	7922	7451	+	277	0.668275	E1^E4,E1,E6,E7	NC_001526.4:7922-7451	277
1c1b4793-8daf-4763-ba4d-c4e869a4ed35	TCGA-EA-A411-01A	Cervical Squamous Cell Carcinoma and Endocervical Adenocarcinoma	HPV16	NC_001526.4	61623	7922	7568	+	233	0.632293	E1^E4,E1,E6,E7	NC_001526.4:7922-7568	233
2a946f17-f245-409e-a019-c60cda18dc7d	TCGA-C5-A7UE-01A	Cervical Squamous Cell Carcinoma and Endocervical Adenocarcinoma	HPV16	NC_001526.4	10504	7922	7175	+	192	0.979592	E1^E4,E1,E6,E7	NC_001526.4:7922-7175	192
e4db18da-eb0c-4b2f-9566-7f72222b16d4	TCGA-EX-A1H5-01A	Cervical Squamous Cell Carcinoma and Endocervical Adenocarcinoma	HPV16	NC_001526.4	46811	7922	7451	+	172	0.688	E1^E4,E1,E6,E7	NC_001526.4:7922-7451	172
e94638e8-cb51-4fbb-8bcb-4bfd7a812291	TCGA-EA-A97N-01A	Cervical Squamous Cell Carcinoma and Endocervical Adenocarcinoma	HPV16	NC_001526.4	32100	7922	7451	+	160	0.508744	E1^E4,E1,E6,E7	NC_001526.4:7922-7451	160
f941890e-ab33-478f-8c97-1c785dd9428f	TCGA-VS-A94W-01A	Cervical Squamous Cell Carcinoma and Endocervical Adenocarcinoma	HPV16	NC_001526.4	51180	7922	7451	+	155	0.446043	E1^E4,E1,E6,E7	NC_001526.4:7922-7451	155
0752001b-a5c1-4e1a-a88d-2dcae1667b53	TCGA-CN-A6V7-01A	Head and Neck Squamous Cell Carcinoma	HPV16	NC_001526.4	15964	7922	7568	+	144	0.522686	E1^E4,E1,E6,E7	NC_001526.4:7922-7568	144
04b7448c-5da4-489d-89ac-2927c1ebecea	TCGA-CR-6472-01A	Head and Neck Squamous Cell Carcinoma	HPV16	NC_001526.4	20119	7922	7451	+	125	0.544662	E1^E4,E1,E6,E7	NC_001526.4:7922-7451	125
efe5a302-d138-4044-a301-5c5fd1c24836	TCGA-C5-A901-01A	Cervical Squamous Cell Carcinoma and Endocervical Adenocarcinoma	HPV16	NC_001526.4	18815	7922	7451	+	117	0.567961	E1^E4,E1,E6,E7	NC_001526.4:7922-7451	117
8c02026c-c25e-406b-b8b8-a1a82362ae79	TCGA-C5-A907-01A	Cervical Squamous Cell Carcinoma and Endocervical Adenocarcinoma	HPV18	NC_001357.1	45902	929	416	+	96	0.609524	E6,E7,E1	NC_001357.1:929-416	96
1c710173-532f-4435-bce9-287ad8d247d9	TCGA-CN-A499-01A	Head and Neck Squamous Cell Carcinoma	HPV16	NC_001526.4	93298	7922	7568	+	90	0.124567	E1^E4,E1,E6,E7	NC_001526.4:7922-7568	90
6c5eb795-413c-459d-89cd-b9cf340c0bd3	TCGA-HD-7754-01A	Head and Neck Squamous Cell Carcinoma	HPV16	NC_001526.4	29887	7922	7451	+	80	0.40201	E1^E4,E1,E6,E7	NC_001526.4:7922-7451	80
357a050a-abeb-4516-933a-cdbeeead329f	TCGA-CR-7385-01A	Head and Neck Squamous Cell Carcinoma	HPV16	NC_001526.4	38052	7922	7451	+	79	0.303846	E1^E4,E1,E6,E7	NC_001526.4:7922-7451	79
206865a9-a67c-49a6-93ad-55d06e777559	TCGA-Q1-A5R1-01A	Cervical Squamous Cell Carcinoma and Endocervical Adenocarcinoma	HPV16	NC_001526.4	82037	7922	7568	+	63	0.232472	E1^E4,E1,E6,E7	NC_001526.4:7922-7568	63
04bc7a52-c67f-42cb-8672-d3c51a20f2ba	TCGA-ZJ-AAXI-01A	Cervical Squamous Cell Carcinoma and Endocervical Adenocarcinoma	HPV16	NC_001526.4	35696	7922	7451	+	55	0.323529	E1^E4,E1,E6,E7	NC_001526.4:7922-7451	55
edf90af6-6c64-4bd2-aadf-8d7d188650b2	TCGA-DG-A2KK-01A	Cervical Squamous Cell Carcinoma and Endocervical Adenocarcinoma	HPV16	NC_001526.4	78332	7922	7568	+	45	0.0903614	E1^E4,E1,E6,E7	NC_001526.4:7922-7568	45
505facce-d2a3-4aff-8525-bc579e317d9c	TCGA-CR-6487-01A	Head and Neck Squamous Cell Carcinoma	HPV16	NC_001526.4	19973	7922	7451	+	41	0.280822	E1^E4,E1,E6,E7	NC_001526.4:7922-7451	41
f1fce328-2b3b-499a-888d-0e66a017e8b0	TCGA-C5-A2LX-01A	Cervical Squamous Cell Carcinoma and Endocervical Adenocarcinoma	HPV16	NC_001526.4	58419	7922	7451	+	40	0.512821	E1^E4,E1,E6,E7	NC_001526.4:7922-7451	40
a06e7d1e-e432-4a4c-8bb0-314304f96edf	TCGA-EK-A3GN-01A	Cervical Squamous Cell Carcinoma and Endocervical Adenocarcinoma	HPV16	NC_001526.4	75753	7922	7568	+	39	0.197468	E1^E4,E1,E6,E7	NC_001526.4:7922-7568	39
e208f6a1-fca4-4895-887c-b042256a0b33	TCGA-CN-A6UY-01A	Head and Neck Squamous Cell Carcinoma	HPV16	NC_001526.4	21745	7922	7451	+	35	0.364583	E1^E4,E1,E6,E7	NC_001526.4:7922-7451	35
9a25e5d8-0706-4960-a76b-bcd0ac93e4fa	TCGA-EA-A3HQ-01A	Cervical Squamous Cell Carcinoma and Endocervical Adenocarcinoma	HPV16	NC_001526.4	96018	7922	7568	+	34	0.0655738	E1^E4,E1,E6,E7	NC_001526.4:7922-7568	34
2f990386-e7da-4d5a-bb71-4141905c4903	TCGA-P3-A5Q5-01A	Head and Neck Squamous Cell Carcinoma	HPV16	NC_001526.4	16547	7922	7451	+	31	0.574074	E1^E4,E1,E6,E7	NC_001526.4:7922-7451	31
722c1284-5983-4cc1-b19c-214c2de6f8a6	TCGA-C5-A3HF-01A	Cervical Squamous Cell Carcinoma and Endocervical Adenocarcinoma	HPV18	NC_001357.1	59454	929	416	+	31	0.154613	E6,E7,E1	NC_001357.1:929-416	31
1c710173-532f-4435-bce9-287ad8d247d9	TCGA-CN-A499-01A	Head and Neck Squamous Cell Carcinoma	HPV16	NC_001526.4	93298	7922	7155	+	28	0.0417599	E1^E4,E1,E6,E7	NC_001526.4:7922-7155	28
d587a993-3c47-4d4c-b744-59169d4f7451	TCGA-Q1-A73Q-01A	Cervical Squamous Cell Carcinoma and Endocervical Adenocarcinoma	HPV33	M12732.1	98013	6914	509	+	26	0.0632603	E6,E7,E1,E2,E4,E5,L2,L1	M12732.1:6914-509
e94638e8-cb51-4fbb-8bcb-4bfd7a812291	TCGA-EA-A97N-01A	Cervical Squamous Cell Carcinoma and Endocervical Adenocarcinoma	HPV16	NC_001526.4	32100	7922	7568	+	22	0.110831	E1^E4,E1,E6,E7	NC_001526.4:7922-7568	22
d3bbc405-a22a-4009-abf6-96feee653051	TCGA-VS-A9V5-01A	Cervical Squamous Cell Carcinoma and Endocervical Adenocarcinoma	HPV16	NC_001526.4	91441	7922	7568	+	21	0.084	E1^E4,E1,E6,E7	NC_001526.4:7922-7568	21
b5c9ea22-f758-4bd2-bd1f-282ec1078aed	TCGA-VS-A9UP-01A	Cervical Squamous Cell Carcinoma and Endocervical Adenocarcinoma	HPV18	NC_001357.1	48048	929	416	+	17	0.104938	E6,E7,E1	NC_001357.1:929-416	17
e4db18da-eb0c-4b2f-9566-7f72222b16d4	TCGA-EX-A1H5-01A	Cervical Squamous Cell Carcinoma and Endocervical Adenocarcinoma	HPV16	NC_001526.4	46811	7922	7568	+	15	0.123457	E1^E4,E1,E6,E7	NC_001526.4:7922-7568	15
8c02026c-c25e-406b-b8b8-a1a82362ae79	TCGA-C5-A907-01A	Cervical Squamous Cell Carcinoma and Endocervical Adenocarcinoma	HPV18	NC_001357.1	45902	929	24	+	15	0.23622	E6,E7,E1	NC_001357.1:929-24	15
c4d64e7a-33f7-4cfc-9fd3-d6aa3d8efaa7	TCGA-VS-A8QF-01A	Cervical Squamous Cell Carcinoma and Endocervical Adenocarcinoma	HPV16	NC_001526.4	54324	7922	7451	+	14	0.024055	E1^E4,E1,E6,E7	NC_001526.4:7922-7451	14
04b7448c-5da4-489d-89ac-2927c1ebecea	TCGA-CR-6472-01A	Head and Neck Squamous Cell Carcinoma	HPV16	NC_001526.4	20119	7922	7568	+	13	0.139037	E1^E4,E1,E6,E7	NC_001526.4:7922-7568	13
3d631a56-2c55-48ea-a667-ba46023c9d50	TCGA-C5-A1MN-01A	Cervical Squamous Cell Carcinoma and Endocervical Adenocarcinoma	HPV16	NC_001526.4	33019	7922	7451	+	13	0.0586907	E1^E4,E1,E6,E7	NC_001526.4:7922-7451	13
505facce-d2a3-4aff-8525-bc579e317d9c	TCGA-CR-6487-01A	Head and Neck Squamous Cell Carcinoma	HPV16	NC_001526.4	19973	7922	7155	+	13	0.165605	E1^E4,E1,E6,E7	NC_001526.4:7922-7155	13
38749490-0fcf-4b33-9ebc-8f86c2d9e4af	TCGA-VS-A8EL-01A	Cervical Squamous Cell Carcinoma and Endocervical Adenocarcinoma	HPV31	J04353.1	43991	877	413	+	11	0.0397112	E6,E7,E1	J04353.1:877-413	11
f941890e-ab33-478f-8c97-1c785dd9428f	TCGA-VS-A94W-01A	Cervical Squamous Cell Carcinoma and Endocervical Adenocarcinoma	HPV16	NC_001526.4	51180	7922	7568	+	10	0.0518135	E1^E4,E1,E6,E7	NC_001526.4:7922-7568	10
722c1284-5983-4cc1-b19c-214c2de6f8a6	TCGA-C5-A3HF-01A	Cervical Squamous Cell Carcinoma and Endocervical Adenocarcinoma	HPV18	NC_001357.1	59454	929	24	+	10	0.0714286	E6,E7,E1	NC_001357.1:929-24	10
6c5eb795-413c-459d-89cd-b9cf340c0bd3	TCGA-HD-7754-01A	Head and Neck Squamous Cell Carcinoma	HPV16	NC_001526.4	29887	7922	7568	+	9	0.115385	E1^E4,E1,E6,E7	NC_001526.4:7922-7568	9
9a25e5d8-0706-4960-a76b-bcd0ac93e4fa	TCGA-EA-A3HQ-01A	Cervical Squamous Cell Carcinoma and Endocervical Adenocarcinoma	HPV16	NC_001526.4	96018	7922	7155	+	9	0.0185567	E1^E4,E1,E6,E7	NC_001526.4:7922-7155	9
082da9e1-a40d-482b-8e21-a93ba97185f0	TCGA-DS-A0VK-01A	Cervical Squamous Cell Carcinoma and Endocervical Adenocarcinoma	HPV16	NC_001526.4	57398	7922	7451	+	8	0.0260163	E1^E4,E1,E6,E7	NC_001526.4:7922-7451	8
d3bbc405-a22a-4009-abf6-96feee653051	TCGA-VS-A9V5-01A	Cervical Squamous Cell Carcinoma and Endocervical Adenocarcinoma	HPV16	NC_001526.4	91441	7922	7155	+	8	0.0334029	E1^E4,E1,E6,E7	NC_001526.4:7922-7155	8
2655f609-b3bb-4d01-b421-d5f4b1232ec8	TCGA-EA-A439-01A	Cervical Squamous Cell Carcinoma and Endocervical Adenocarcinoma	HPV18	NC_001357.1	150538	929	24	+	8	0.0565371	E6,E7,E1	NC_001357.1:929-24	8
357a050a-abeb-4516-933a-cdbeeead329f	TCGA-CR-7385-01A	Head and Neck Squamous Cell Carcinoma	HPV16	NC_001526.4	38052	7922	7568	+	7	0.0578512	E1^E4,E1,E6,E7	NC_001526.4:7922-7568	7
6fd0cfc8-ac8d-4cf1-8c33-833ad98a30ef	TCGA-FU-A40J-01A	Cervical Squamous Cell Carcinoma and Endocervical Adenocarcinoma	HPV16	NC_001526.4	62838	7922	7451	+	7	0.0353535	E1^E4,E1,E6,E7	NC_001526.4:7922-7451	7
b0a442c9-67e4-4534-8a5c-d6d73f42358c	TCGA-MA-AA3X-01A	Cervical Squamous Cell Carcinoma and Endocervical Adenocarcinoma	HPV16	NC_001526.4	107954	7922	7451	+	7	0.0117351	E1^E4,E1,E6,E7	NC_001526.4:7922-7451	7
6c5eb795-413c-459d-89cd-b9cf340c0bd3	TCGA-HD-7754-01A	Head and Neck Squamous Cell Carcinoma	HPV16	NC_001526.4	29887	7922	7155	+	7	0.110236	E1^E4,E1,E6,E7	NC_001526.4:7922-7155	7
2a946f17-f245-409e-a019-c60cda18dc7d	TCGA-C5-A7UE-01A	Cervical Squamous Cell Carcinoma and Endocervical Adenocarcinoma	HPV16	NC_001526.4	10504	7268	7175	+	7	0.0217729	E6	NC_001526.4:7268-7175
e208f6a1-fca4-4895-887c-b042256a0b33	TCGA-CN-A6UY-01A	Head and Neck Squamous Cell Carcinoma	HPV16	NC_001526.4	21745	8344	7451	+	6	0.141176	E1^E4,E1,E6,E7	NC_001526.4:8344-7451	6
04bc7a52-c67f-42cb-8672-d3c51a20f2ba	TCGA-ZJ-AAXI-01A	Cervical Squamous Cell Carcinoma and Endocervical Adenocarcinoma	HPV16	NC_001526.4	35696	8344	7451	+	6	0.121212	E1^E4,E1,E6,E7	NC_001526.4:8344-7451	6
6c5eb795-413c-459d-89cd-b9cf340c0bd3	TCGA-HD-7754-01A	Head and Neck Squamous Cell Carcinoma	HPV16	NC_001526.4	29887	8344	7451	+	6	0.0418118	E1^E4,E1,E6,E7	NC_001526.4:8344-7451	6
a5b70c7a-cc78-45ed-bc19-741012bc6e97	TCGA-CN-5374-01A	Head and Neck Squamous Cell Carcinoma	HPV16	NC_001526.4	16254	7922	7451	+	6	0.0638298	E1^E4,E1,E6,E7	NC_001526.4:7922-7451	6
04b7448c-5da4-489d-89ac-2927c1ebecea	TCGA-CR-6472-01A	Head and Neck Squamous Cell Carcinoma	HPV16	NC_001526.4	20119	7922	7155	+	6	0.0774194	E1^E4,E1,E6,E7	NC_001526.4:7922-7155	6
d587a993-3c47-4d4c-b744-59169d4f7451	TCGA-Q1-A73Q-01A	Cervical Squamous Cell Carcinoma and Endocervical Adenocarcinoma	HPV33	M12732.1	98013	6914	92	+	6	0.266667	E6,E7,E1,E2,E4,E5,L2,L1	M12732.1:6914-92
331a9160-d730-45dd-a985-c6cac03035ed	TCGA-C5-A1MK-01A	Cervical Squamous Cell Carcinoma and Endocervical Adenocarcinoma	HPV58	KY225967.1	87426	898	510	+	6	0.00892857	E6,E7,E1	KY225967.1:898-510	6
505facce-d2a3-4aff-8525-bc579e317d9c	TCGA-CR-6487-01A	Head and Neck Squamous Cell Carcinoma	HPV16	NC_001526.4	19973	7922	7568	+	5	0.060241	E1^E4,E1,E6,E7	NC_001526.4:7922-7568	5
04bc7a52-c67f-42cb-8672-d3c51a20f2ba	TCGA-ZJ-AAXI-01A	Cervical Squamous Cell Carcinoma and Endocervical Adenocarcinoma	HPV16	NC_001526.4	35696	7922	7568	+	5	0.0393701	E1^E4,E1,E6,E7	NC_001526.4:7922-7568	5
d587a993-3c47-4d4c-b744-59169d4f7451	TCGA-Q1-A73Q-01A	Cervical Squamous Cell Carcinoma and Endocervical Adenocarcinoma	HPV33	M12732.1	98013	7081	509	+	5	0.0125945	E6,E7,E1,E2,E4,E5,L2,L1	M12732.1:7081-509
0da09625-4e56-45fd-a4f2-8d425776f46d	TCGA-CR-6471-01A	Head and Neck Squamous Cell Carcinoma	HPV33	M12732.1	225975	231	127	+	5	0.00163693	E6	M12732.1:231-127
e4db18da-eb0c-4b2f-9566-7f72222b16d4	TCGA-EX-A1H5-01A	Cervical Squamous Cell Carcinoma and Endocervical Adenocarcinoma	HPV16	NC_001526.4	46811	8344	7451	+	4	0.0273973	E1^E4,E1,E6,E7	NC_001526.4:8344-7451	4
d3bbc405-a22a-4009-abf6-96feee653051	TCGA-VS-A9V5-01A	Cervical Squamous Cell Carcinoma and Endocervical Adenocarcinoma	HPV16	NC_001526.4	91441	8344	7451	+	4	0.0143627	E1^E4,E1,E6,E7	NC_001526.4:8344-7451	4
b0a442c9-67e4-4534-8a5c-d6d73f42358c	TCGA-MA-AA3X-01A	Cervical Squamous Cell Carcinoma and Endocervical Adenocarcinoma	HPV16	NC_001526.4	107954	7922	7568	+	4	0.00885936	E1^E4,E1,E6,E7	NC_001526.4:7922-7568	4
54504893-92c5-4328-85a8-2a882680b5e0	TCGA-VS-A953-01A	Cervical Squamous Cell Carcinoma and Endocervical Adenocarcinoma	HPV16	NC_001526.4	72033	7922	7451	+	4	0.0353982	E1^E4,E1,E6,E7	NC_001526.4:7922-7451	4
206865a9-a67c-49a6-93ad-55d06e777559	TCGA-Q1-A5R1-01A	Cervical Squamous Cell Carcinoma and Endocervical Adenocarcinoma	HPV16	NC_001526.4	82037	7922	7451	+	4	0.0117474	E1^E4,E1,E6,E7	NC_001526.4:7922-7451	4
9b9c5071-7c3f-416c-b91c-6f5966747f54	TCGA-FU-A2QG-01A	Cervical Squamous Cell Carcinoma and Endocervical Adenocarcinoma	HPV16	NC_001526.4	71893	7922	7451	+	4	0.00804829	E1^E4,E1,E6,E7	NC_001526.4:7922-7451	4
993399a4-1b9f-4258-b2d0-155ad58a2e82	TCGA-C5-A1BJ-01A	Cervical Squamous Cell Carcinoma and Endocervical Adenocarcinoma	HPV16	NC_001526.4	56049	7922	7451	+	4	0.00775194	E1^E4,E1,E6,E7	NC_001526.4:7922-7451	4
131213ad-0313-4df1-b013-ce67ed262c37	TCGA-Q1-A73P-01A	Cervical Squamous Cell Carcinoma and Endocervical Adenocarcinoma	HPV18	NC_001357.1	174821	3696	24	+	4	0.727273	E6,E7,E1,E2,E4	NC_001357.1:3696-24
27da48f3-4fc1-41a3-8e49-5b25f1ccff07	TCGA-C5-A1M7-01A	Cervical Squamous Cell Carcinoma and Endocervical Adenocarcinoma	HPV18	NC_001357.1	19963	929	416	+	4	0.0421053	E6,E7,E1	NC_001357.1:929-416	4
b5c9ea22-f758-4bd2-bd1f-282ec1078aed	TCGA-VS-A9UP-01A	Cervical Squamous Cell Carcinoma and Endocervical Adenocarcinoma	HPV18	NC_001357.1	48048	929	24	+	4	0.047619	E6,E7,E1	NC_001357.1:929-24	4
16a8343a-1203-44fb-9f03-05cc7c71b4cc	TCGA-ZJ-AAXN-01A	Cervical Squamous Cell Carcinoma and Endocervical Adenocarcinoma	HPV45	KC470258.1	138381	929	413	+	4	0.0133111	E6,E7,E1	KC470258.1:929-413	4
2f990386-e7da-4d5a-bb71-4141905c4903	TCGA-P3-A5Q5-01A	Head and Neck Squamous Cell Carcinoma	HPV16	NC_001526.4	16547	7922	7568	+	3	0.105263	E1^E4,E1,E6,E7	NC_001526.4:7922-7568	3
e208f6a1-fca4-4895-887c-b042256a0b33	TCGA-CN-A6UY-01A	Head and Neck Squamous Cell Carcinoma	HPV16	NC_001526.4	21745	7922	7568	+	3	0.0504202	E1^E4,E1,E6,E7	NC_001526.4:7922-7568	3
efe5a302-d138-4044-a301-5c5fd1c24836	TCGA-C5-A901-01A	Cervical Squamous Cell Carcinoma and Endocervical Adenocarcinoma	HPV16	NC_001526.4	18815	7922	7568	+	3	0.04	E1^E4,E1,E6,E7	NC_001526.4:7922-7568	3
1deb5206-78cc-4eb5-bcd5-85a6a5b4e273	TCGA-ZJ-AAXJ-01A	Cervical Squamous Cell Carcinoma and Endocervical Adenocarcinoma	HPV16	NC_001526.4	6557	7922	7451	+	3	0.122449	E1^E4,E1,E6,E7	NC_001526.4:7922-7451	3
78f79407-d49f-4fa2-b09f-0665c502827c	TCGA-C5-A1BL-01A	Cervical Squamous Cell Carcinoma and Endocervical Adenocarcinoma	HPV16	NC_001526.4	23112	7922	7451	+	3	0.0213523	E1^E4,E1,E6,E7	NC_001526.4:7922-7451	3
45bf59b3-95bd-4196-abaa-4c4f0db38572	TCGA-FU-A23K-01A	Cervical Squamous Cell Carcinoma and Endocervical Adenocarcinoma	HPV18	NC_001357.1	34031	929	416	+	3	0.0740741	E6,E7,E1	NC_001357.1:929-416	3
d587a993-3c47-4d4c-b744-59169d4f7451	TCGA-Q1-A73Q-01A	Cervical Squamous Cell Carcinoma and Endocervical Adenocarcinoma	HPV33	M12732.1	98013	7081	92	+	3	0.352941	E6,E7,E1,E2,E4,E5,L2,L1	M12732.1:7081-92
b8bd866a-2a7c-45c3-96bb-9ab892d26ae5	TCGA-VS-A950-01A	Cervical Squamous Cell Carcinoma and Endocervical Adenocarcinoma	HPV35	M74117.1	154664	883	415	+	3	0.00305033	E6,E7,E1	M74117.1:883-415	3
0b3c86bd-0d20-4408-9be3-05658729505f	TCGA-EK-A2R8-01A	Cervical Squamous Cell Carcinoma and Endocervical Adenocarcinoma	HPV45	KC470258.1	76650	929	413	+	3	0.0169014	E6,E7,E1	KC470258.1:929-413	3
505facce-d2a3-4aff-8525-bc579e317d9c	TCGA-CR-6487-01A	Head and Neck Squamous Cell Carcinoma	HPV16	NC_001526.4	19973	8344	7451	+	2	0.0266667	E1^E4,E1,E6,E7	NC_001526.4:8344-7451	2
f941890e-ab33-478f-8c97-1c785dd9428f	TCGA-VS-A94W-01A	Cervical Squamous Cell Carcinoma and Endocervical Adenocarcinoma	HPV16	NC_001526.4	51180	8344	7451	+	2	0.0117647	E1^E4,E1,E6,E7	NC_001526.4:8344-7451	2
9a25e5d8-0706-4960-a76b-bcd0ac93e4fa	TCGA-EA-A3HQ-01A	Cervical Squamous Cell Carcinoma and Endocervical Adenocarcinoma	HPV16	NC_001526.4	96018	8344	7451	+	2	0.00362319	E1^E4,E1,E6,E7	NC_001526.4:8344-7451	2
357a050a-abeb-4516-933a-cdbeeead329f	TCGA-CR-7385-01A	Head and Neck Squamous Cell Carcinoma	HPV16	NC_001526.4	38052	8344	7155	+	2	1	E1^E4,E1,E6,E7	NC_001526.4:8344-7155	2
1c1b4793-8daf-4763-ba4d-c4e869a4ed35	TCGA-EA-A411-01A	Cervical Squamous Cell Carcinoma and Endocervical Adenocarcinoma	HPV16	NC_001526.4	61623	7922	7784	+	2	0.00833333	E1^E4,E1,E7	NC_001526.4:7922-7784	2
5d2f1eea-2ba8-4c3a-8436-544ee1d23e7e	TCGA-FU-A3HY-01A	Cervical Squamous Cell Carcinoma and Endocervical Adenocarcinoma	HPV16	NC_001526.4	93083	7922	7568	+	2	0.0245399	E1^E4,E1,E6,E7	NC_001526.4:7922-7568	2
569320d2-316c-4e2d-b7b3-d7d5c4dad42d	TCGA-C5-A1BI-01B	Cervical Squamous Cell Carcinoma and Endocervical Adenocarcinoma	HPV16	NC_001526.4	167186	7922	7568	+	2	0.00362976	E1^E4,E1,E6,E7	NC_001526.4:7922-7568	2
bdf79cc0-00c7-49c1-900b-ab065a733b17	TCGA-EK-A2IP-01A	Cervical Squamous Cell Carcinoma and Endocervical Adenocarcinoma	HPV16	NC_001526.4	27651	7922	7451	+	2	0.0253165	E1^E4,E1,E6,E7	NC_001526.4:7922-7451	2
5c8c8a6e-40d4-4f82-ac3d-90cfdee15c0a	TCGA-VS-A9UQ-01A	Cervical Squamous Cell Carcinoma and Endocervical Adenocarcinoma	HPV16	NC_001526.4	21540	7922	7451	+	2	0.0246914	E1^E4,E1,E6,E7	NC_001526.4:7922-7451	2
f7456312-1309-4b2f-875d-0f90cdf3ec35	TCGA-HM-A4S6-01A	Cervical Squamous Cell Carcinoma and Endocervical Adenocarcinoma	HPV16	NC_001526.4	20113	7922	7451	+	2	0.0204082	E1^E4,E1,E6,E7	NC_001526.4:7922-7451	2
17bb221d-8bf9-4391-83dd-423ae1e03651	TCGA-VS-A8EC-01A	Cervical Squamous Cell Carcinoma and Endocervical Adenocarcinoma	HPV16	NC_001526.4	32654	7922	7451	+	2	0.0186047	E1^E4,E1,E6,E7	NC_001526.4:7922-7451	2
f2b356fa-79cd-4867-8abf-84c90a493a75	TCGA-BI-A0VR-01A	Cervical Squamous Cell Carcinoma and Endocervical Adenocarcinoma	HPV16	NC_001526.4	27647	7922	7451	+	2	0.0137931	E1^E4,E1,E6,E7	NC_001526.4:7922-7451	2
c3e94c5d-68c4-400c-b7cb-38c42e9d5fff	TCGA-BI-A20A-01A	Cervical Squamous Cell Carcinoma and Endocervical Adenocarcinoma	HPV16	NC_001526.4	46846	7922	7451	+	2	0.0130293	E1^E4,E1,E6,E7	NC_001526.4:7922-7451	2
ca2f1f6c-3fbc-49e1-928a-320d631c7747	TCGA-CR-5250-01A	Head and Neck Squamous Cell Carcinoma	HPV16	NC_001526.4	34900	7922	7451	+	2	0.00911162	E1^E4,E1,E6,E7	NC_001526.4:7922-7451	2
9aab9b0e-a77a-49e7-bf7d-d1f79f17b6b2	TCGA-BB-4228-01A	Head and Neck Squamous Cell Carcinoma	HPV16	NC_001526.4	45183	7922	7451	+	2	0.00544959	E1^E4,E1,E6,E7	NC_001526.4:7922-7451	2
b0a442c9-67e4-4534-8a5c-d6d73f42358c	TCGA-MA-AA3X-01A	Cervical Squamous Cell Carcinoma and Endocervical Adenocarcinoma	HPV16	NC_001526.4	107954	7922	7155	+	2	0.00466744	E1^E4,E1,E6,E7	NC_001526.4:7922-7155	2
ae86fd13-75d2-4259-a607-12a1ba0cc513	TCGA-CR-5243-01A	Head and Neck Squamous Cell Carcinoma	HPV16	NC_001526.4	48735	7328	7269	+	2	0.8	E6	NC_001526.4:7328-7269
c204d355-b876-4341-a111-36d48cbdd2a8	TCGA-C5-A3HD-01B	Cervical Squamous Cell Carcinoma and Endocervical Adenocarcinoma	HPV16	NC_001526.4	117876	1444	1349	+	2	0.8	E1^E4,E1	NC_001526.4:1444-1349
c204d355-b876-4341-a111-36d48cbdd2a8	TCGA-C5-A3HD-01B	Cervical Squamous Cell Carcinoma and Endocervical Adenocarcinoma	HPV16	NC_001526.4	117876	1348	1310	+	2	0.8	E1^E4,E1	NC_001526.4:1348-1310
3f08ae92-3efd-4d7f-8c5c-bfb3621f0cd6	TCGA-ZJ-AB0H-01A	Cervical Squamous Cell Carcinoma and Endocervical Adenocarcinoma	HPV18	NC_001357.1	35908	8760	5613	+	2	0.00656814	E6,E7,L2,L1	NC_001357.1:8760-5613
131213ad-0313-4df1-b013-ce67ed262c37	TCGA-Q1-A73P-01A	Cervical Squamous Cell Carcinoma and Endocervical Adenocarcinoma	HPV18	NC_001357.1	174821	1225	1188	+	2	0.8	E1	NC_001357.1:1225-1188
1536110a-b42a-4a84-9474-9895321fdce9	TCGA-C5-A1MI-01A	Cervical Squamous Cell Carcinoma and Endocervical Adenocarcinoma	HPV18	NC_001357.1	130540	970	930	+	2	1	E1	NC_001357.1:970-930
2655f609-b3bb-4d01-b421-d5f4b1232ec8	TCGA-EA-A439-01A	Cervical Squamous Cell Carcinoma and Endocervical Adenocarcinoma	HPV18	NC_001357.1	150538	970	930	+	2	0.444444	E1	NC_001357.1:970-930
aaae0bd9-63fc-4a0e-a27e-447b634bad99	TCGA-UC-A7PI-01A	Cervical Squamous Cell Carcinoma and Endocervical Adenocarcinoma	HPV18	NC_001357.1	69895	929	831	+	2	1	E7,E1	NC_001357.1:929-831	2
29bcba51-2580-473d-9cf7-bedbd0dbad1b	TCGA-VS-A9UL-01A	Cervical Squamous Cell Carcinoma and Endocervical Adenocarcinoma	HPV18	NC_001357.1	43135	929	416	+	2	0.016129	E6,E7,E1	NC_001357.1:929-416	2
2655f609-b3bb-4d01-b421-d5f4b1232ec8	TCGA-EA-A439-01A	Cervical Squamous Cell Carcinoma and Endocervical Adenocarcinoma	HPV18	NC_001357.1	150538	929	416	+	2	0.00365631	E6,E7,E1	NC_001357.1:929-416	2
d587a993-3c47-4d4c-b744-59169d4f7451	TCGA-Q1-A73Q-01A	Cervical Squamous Cell Carcinoma and Endocervical Adenocarcinoma	HPV33	M12732.1	98013	6914	96	+	2	0.105263	E6,E7,E1,E2,E4,E5,L2,L1	M12732.1:6914-96
1fdbec79-d894-4b18-b515-9462c959f503	TCGA-MZ-A5BI-01A	Head and Neck Squamous Cell Carcinoma	HPV33	M12732.1	28687	894	509	+	2	0.00881057	E6,E7,E1	M12732.1:894-509	2
8f07ada6-c2b7-474e-8aac-fac995b8c2a2	TCGA-CR-6467-01A	Head and Neck Squamous Cell Carcinoma	HPV33	M12732.1	111529	894	509	+	2	0.00223464	E6,E7,E1	M12732.1:894-509	2
344b9631-aaa5-4302-8747-d584345d9131	TCGA-C5-A7X5-01A	Cervical Squamous Cell Carcinoma and Endocervical Adenocarcinoma	HPV35	M74117.1	67733	2166	2104	+	2	1	E1	M74117.1:2166-2104
51da2568-32ea-4668-9876-4b6e7ca68860	TCGA-C5-A0TN-01A	Cervical Squamous Cell Carcinoma and Endocervical Adenocarcinoma	HPV16	NC_001526.4	11351	133	89	+	1	1	E1^E4,E1	NC_001526.4:133-89
df28e138-e222-4f77-9b61-69e601ca7e60	TCGA-C5-A1M9-01A	Cervical Squamous Cell Carcinoma and Endocervical Adenocarcinoma	HPV16	NC_001526.4	145712	133	17	+	1	0.666667	E1^E4,E1	NC_001526.4:133-17
340d44a6-9bea-412c-9973-d9abd6692255	TCGA-MA-AA41-01A	Cervical Squamous Cell Carcinoma and Endocervical Adenocarcinoma	HPV16	NC_001526.4	81627	133	17	+	1	0.666667	E1^E4,E1	NC_001526.4:133-17
0c8730e9-90cc-4b76-9d20-60da4881fa27	TCGA-CN-4741-01A	Head and Neck Squamous Cell Carcinoma	HPV16	NC_001526.4	55218	252	223	+	1	1	E1^E4,E1	NC_001526.4:252-223
29c17355-d646-48da-9e54-7b6dd85dd610	TCGA-EA-A3HT-01A	Cervical Squamous Cell Carcinoma and Endocervical Adenocarcinoma	HPV16	NC_001526.4	57118	252	223	+	1	1	E1^E4,E1	NC_001526.4:252-223
58ff391c-1d83-426c-8f92-c15f78f56c95	TCGA-C5-A2LZ-01A	Cervical Squamous Cell Carcinoma and Endocervical Adenocarcinoma	HPV16	NC_001526.4	72794	252	223	+	1	1	E1^E4,E1	NC_001526.4:252-223
ada335e0-3fcf-4fdf-a40a-1f8bce8eda75	TCGA-DQ-7594-01A	Head and Neck Squamous Cell Carcinoma	HPV16	NC_001526.4	43673	252	223	+	1	1	E1^E4,E1	NC_001526.4:252-223
5d2f1eea-2ba8-4c3a-8436-544ee1d23e7e	TCGA-FU-A3HY-01A	Cervical Squamous Cell Carcinoma and Endocervical Adenocarcinoma	HPV16	NC_001526.4	93083	484	439	+	1	1	E1^E4,E1	NC_001526.4:484-439
40855647-e942-4f32-90b7-beb921929bfb	TCGA-VS-A8EI-01A	Cervical Squamous Cell Carcinoma and Endocervical Adenocarcinoma	HPV16	NC_001526.4	11293	484	439	+	1	1	E1^E4,E1	NC_001526.4:484-439
79226dd7-bc85-4b8e-bff8-b1e073129d34	TCGA-IR-A3LC-01A	Cervical Squamous Cell Carcinoma and Endocervical Adenocarcinoma	HPV16	NC_001526.4	43578	484	439	+	1	1	E1^E4,E1	NC_001526.4:484-439
505facce-d2a3-4aff-8525-bc579e317d9c	TCGA-CR-6487-01A	Head and Neck Squamous Cell Carcinoma	HPV16	NC_001526.4	19973	1348	1310	+	1	1	E1^E4,E1	NC_001526.4:1348-1310
8f5e9f02-51d7-410e-b8b7-22737f2f095a	TCGA-Q1-A73R-01A	Cervical Squamous Cell Carcinoma and Endocervical Adenocarcinoma	HPV16	NC_001526.4	140373	1429	1341	+	1	1	E1^E4,E1	NC_001526.4:1429-1341
f1fce328-2b3b-499a-888d-0e66a017e8b0	TCGA-C5-A2LX-01A	Cervical Squamous Cell Carcinoma and Endocervical Adenocarcinoma	HPV16	NC_001526.4	58419	1429	1341	+	1	1	E1^E4,E1	NC_001526.4:1429-1341
b710293c-41d3-4a2e-8104-5402f91dd859	TCGA-C5-A3HL-01A	Cervical Squamous Cell Carcinoma and Endocervical Adenocarcinoma	HPV16	NC_001526.4	73395	1444	1341	+	1	1	E1^E4,E1	NC_001526.4:1444-1341
7b070aaa-ef97-4d3b-aa19-eec170c7927d	TCGA-FU-A770-01A	Cervical Squamous Cell Carcinoma and Endocervical Adenocarcinoma	HPV16	NC_001526.4	93489	1444	1349	+	1	1	E1^E4,E1	NC_001526.4:1444-1349
b4cd2742-8985-436a-b185-76d37dc4eff3	TCGA-CN-A49C-01A	Head and Neck Squamous Cell Carcinoma	HPV16	NC_001526.4	13320	1444	1349	+	1	1	E1^E4,E1	NC_001526.4:1444-1349
b87fffcd-cb57-4acd-9c74-ab188984bbb2	TCGA-Q1-A6DT-01A	Cervical Squamous Cell Carcinoma and Endocervical Adenocarcinoma	HPV16	NC_001526.4	134335	1444	1341	+	1	1	E1^E4,E1	NC_001526.4:1444-1341
0117cbb9-1bf9-48b1-be6e-a9a770ff8721	TCGA-VS-A8EB-01A	Cervical Squamous Cell Carcinoma and Endocervical Adenocarcinoma	HPV16	NC_001526.4	60938	1444	1349	+	1	1	E1^E4,E1	NC_001526.4:1444-1349
5e493e8f-3f91-4481-88e9-3a88f5f21bc1	TCGA-P3-A5QF-01A	Head and Neck Squamous Cell Carcinoma	HPV16	NC_001526.4	26867	1444	1349	+	1	1	E1^E4,E1	NC_001526.4:1444-1349
eb1ddb14-4076-4c2c-b911-390c17c21486	TCGA-IR-A3LL-01A	Cervical Squamous Cell Carcinoma and Endocervical Adenocarcinoma	HPV16	NC_001526.4	39399	1444	1349	+	1	1	E1^E4,E1	NC_001526.4:1444-1349
206865a9-a67c-49a6-93ad-55d06e777559	TCGA-Q1-A5R1-01A	Cervical Squamous Cell Carcinoma and Endocervical Adenocarcinoma	HPV16	NC_001526.4	82037	1444	1349	+	1	0.666667	E1^E4,E1	NC_001526.4:1444-1349
aceeb0a5-aadb-4ef9-8710-4baf95522cea	TCGA-ZJ-A8QR-01A	Cervical Squamous Cell Carcinoma and Endocervical Adenocarcinoma	HPV16	NC_001526.4	37952	1444	1341	+	1	0.5	E1^E4,E1	NC_001526.4:1444-1341
aceeb0a5-aadb-4ef9-8710-4baf95522cea	TCGA-ZJ-A8QR-01A	Cervical Squamous Cell Carcinoma and Endocervical Adenocarcinoma	HPV16	NC_001526.4	37952	1444	1349	+	1	0.5	E1^E4,E1	NC_001526.4:1444-1349
29c17355-d646-48da-9e54-7b6dd85dd610	TCGA-EA-A3HT-01A	Cervical Squamous Cell Carcinoma and Endocervical Adenocarcinoma	HPV16	NC_001526.4	57118	1459	1341	+	1	1	E1^E4,E1	NC_001526.4:1459-1341
835aae7f-f873-4d11-8845-232d261a38df	TCGA-DS-A0VN-01A	Cervical Squamous Cell Carcinoma and Endocervical Adenocarcinoma	HPV16	NC_001526.4	42616	1487	1269	+	1	1	E1^E4,E1	NC_001526.4:1487-1269
cf361bfb-9b41-4f37-8d39-d5ce319159ad	TCGA-T2-A6X0-01A	Head and Neck Squamous Cell Carcinoma	HPV16	NC_001526.4	20984	2062	1873	+	1	1	E1^E4,E1,E2	NC_001526.4:2062-1873
ada335e0-3fcf-4fdf-a40a-1f8bce8eda75	TCGA-DQ-7594-01A	Head and Neck Squamous Cell Carcinoma	HPV16	NC_001526.4	43673	2569	2527	+	1	1	E1^E4,E2	NC_001526.4:2569-2527
b0a442c9-67e4-4534-8a5c-d6d73f42358c	TCGA-MA-AA3X-01A	Cervical Squamous Cell Carcinoma and Endocervical Adenocarcinoma	HPV16	NC_001526.4	107954	2768	2721	+	1	1	E1^E4,E2	NC_001526.4:2768-2721
9f4aba2f-dba9-4a80-85a9-3bb5eacfd28a	TCGA-DQ-7596-01A	Head and Neck Squamous Cell Carcinoma	HPV16	NC_001526.4	67464	2768	2721	+	1	1	E1^E4,E2	NC_001526.4:2768-2721
04bc7a52-c67f-42cb-8672-d3c51a20f2ba	TCGA-ZJ-AAXI-01A	Cervical Squamous Cell Carcinoma and Endocervical Adenocarcinoma	HPV16	NC_001526.4	35696	2768	2721	+	1	1	E1^E4,E2	NC_001526.4:2768-2721
505facce-d2a3-4aff-8525-bc579e317d9c	TCGA-CR-6487-01A	Head and Neck Squamous Cell Carcinoma	HPV16	NC_001526.4	19973	2768	2617	+	1	1	E1^E4,E2	NC_001526.4:2768-2617
d3e866ac-d66a-4c07-9f47-89af460320de	TCGA-EX-A449-01A	Cervical Squamous Cell Carcinoma and Endocervical Adenocarcinoma	HPV16	NC_001526.4	84954	2768	2721	+	1	1	E1^E4,E2	NC_001526.4:2768-2721
19ea1494-8572-40e1-b9bb-3739f47b607d	TCGA-C5-A7UH-01A	Cervical Squamous Cell Carcinoma and Endocervical Adenocarcinoma	HPV16	NC_001526.4	59396	2768	2721	+	1	1	E1^E4,E2	NC_001526.4:2768-2721
e5048887-70c8-468f-881e-2ec55f6e6f3b	TCGA-FU-A3TQ-01A	Cervical Squamous Cell Carcinoma and Endocervical Adenocarcinoma	HPV16	NC_001526.4	43044	2768	2721	+	1	0.666667	E1^E4,E2	NC_001526.4:2768-2721
6ccb94b6-2af8-4cb7-8261-7a051aba4783	TCGA-MZ-A6I9-01A	Head and Neck Squamous Cell Carcinoma	HPV16	NC_001526.4	53745	2879	2721	+	1	1	E1^E4,E2	NC_001526.4:2879-2721
f941890e-ab33-478f-8c97-1c785dd9428f	TCGA-VS-A94W-01A	Cervical Squamous Cell Carcinoma and Endocervical Adenocarcinoma	HPV16	NC_001526.4	51180	2879	2721	+	1	1	E1^E4,E2	NC_001526.4:2879-2721
710c05c7-f9ce-45fa-a8cc-29de2903e04f	TCGA-VS-A8QM-01A	Cervical Squamous Cell Carcinoma and Endocervical Adenocarcinoma	HPV16	NC_001526.4	26397	2879	2721	+	1	1	E1^E4,E2	NC_001526.4:2879-2721
aceeb0a5-aadb-4ef9-8710-4baf95522cea	TCGA-ZJ-A8QR-01A	Cervical Squamous Cell Carcinoma and Endocervical Adenocarcinoma	HPV16	NC_001526.4	37952	2879	2721	+	1	1	E1^E4,E2	NC_001526.4:2879-2721
9a25e5d8-0706-4960-a76b-bcd0ac93e4fa	TCGA-EA-A3HQ-01A	Cervical Squamous Cell Carcinoma and Endocervical Adenocarcinoma	HPV16	NC_001526.4	96018	2918	2769	+	1	1	E2	NC_001526.4:2918-2769
73f693a1-ac74-4648-8022-fc5340e5d1fe	TCGA-TN-A7HL-01A	Head and Neck Squamous Cell Carcinoma	HPV16	NC_001526.4	13820	2918	2769	+	1	1	E2	NC_001526.4:2918-2769
8af4eb7f-418d-4cc9-a9b8-a93a4c1a173b	TCGA-LP-A7HU-01A	Cervical Squamous Cell Carcinoma and Endocervical Adenocarcinoma	HPV16	NC_001526.4	29939	4670	4610	+	1	1	L2	NC_001526.4:4670-4610
b60d4235-44af-4ba4-98c0-bccdc28e90b9	TCGA-DS-A7WF-01A	Cervical Squamous Cell Carcinoma and Endocervical Adenocarcinoma	HPV16	NC_001526.4	23789	5114	5085	+	1	1	L1	NC_001526.4:5114-5085
f941890e-ab33-478f-8c97-1c785dd9428f	TCGA-VS-A94W-01A	Cervical Squamous Cell Carcinoma and Endocervical Adenocarcinoma	HPV16	NC_001526.4	51180	5192	5085	+	1	1	L1	NC_001526.4:5192-5085
c204d355-b876-4341-a111-36d48cbdd2a8	TCGA-C5-A3HD-01B	Cervical Squamous Cell Carcinoma and Endocervical Adenocarcinoma	HPV16	NC_001526.4	117876	5192	5085	+	1	1	L1	NC_001526.4:5192-5085
a0c429d9-0638-4873-bfb4-00056ab4719f	TCGA-BA-A4IH-01A	Head and Neck Squamous Cell Carcinoma	HPV16	NC_001526.4	81913	5192	5085	+	1	1	L1	NC_001526.4:5192-5085
69e61e9c-5386-495d-9718-cfea8c25840c	TCGA-CV-6961-01A	Head and Neck Squamous Cell Carcinoma	HPV16	NC_001526.4	41409	5192	5085	+	1	0.666667	L1	NC_001526.4:5192-5085
26dabc83-db30-452f-9be2-366760cb138e	TCGA-JW-A69B-01A	Cervical Squamous Cell Carcinoma and Endocervical Adenocarcinoma	HPV16	NC_001526.4	43478	7268	7155	+	1	0.00819672	E6	NC_001526.4:7268-7155
082da9e1-a40d-482b-8e21-a93ba97185f0	TCGA-DS-A0VK-01A	Cervical Squamous Cell Carcinoma and Endocervical Adenocarcinoma	HPV16	NC_001526.4	57398	7268	7155	+	1	0.00497512	E6	NC_001526.4:7268-7155
0c8730e9-90cc-4b76-9d20-60da4881fa27	TCGA-CN-4741-01A	Head and Neck Squamous Cell Carcinoma	HPV16	NC_001526.4	55218	7301	7269	+	1	0.666667	E6	NC_001526.4:7301-7269
9f4aba2f-dba9-4a80-85a9-3bb5eacfd28a	TCGA-DQ-7596-01A	Head and Neck Squamous Cell Carcinoma	HPV16	NC_001526.4	67464	7301	7269	+	1	0.4	E6	NC_001526.4:7301-7269
6bca24e6-440f-42c5-abe5-66c37b713a39	TCGA-Q1-A6DW-01A	Cervical Squamous Cell Carcinoma and Endocervical Adenocarcinoma	HPV16	NC_001526.4	99849	7301	7269	+	1	0.133333	E6	NC_001526.4:7301-7269
ae03deea-aee4-4d86-8d8e-13b6d81ea782	TCGA-CR-6482-01A	Head and Neck Squamous Cell Carcinoma	HPV16	NC_001526.4	20789	7328	7269	+	1	1	E6	NC_001526.4:7328-7269
1c710173-532f-4435-bce9-287ad8d247d9	TCGA-CN-A499-01A	Head and Neck Squamous Cell Carcinoma	HPV16	NC_001526.4	93298	7328	7269	+	1	0.4	E6	NC_001526.4:7328-7269
9f4aba2f-dba9-4a80-85a9-3bb5eacfd28a	TCGA-DQ-7596-01A	Head and Neck Squamous Cell Carcinoma	HPV16	NC_001526.4	67464	7328	7269	+	1	0.4	E6	NC_001526.4:7328-7269
f10e1ff8-58f6-49fa-b4fd-47b31e8d0a1a	TCGA-P3-A5QE-01A	Head and Neck Squamous Cell Carcinoma	HPV16	NC_001526.4	76317	7328	7269	+	1	0.4	E6	NC_001526.4:7328-7269
d6a644f5-d1d0-4a8d-94c4-ee6c3ece7430	TCGA-EX-A69L-01A	Cervical Squamous Cell Carcinoma and Endocervical Adenocarcinoma	HPV16	NC_001526.4	51207	7369	7269	+	1	0.666667	E6	NC_001526.4:7369-7269
a45375fe-c480-4cb2-8753-d0e5520df3e1	TCGA-UP-A6WW-01A	Head and Neck Squamous Cell Carcinoma	HPV16	NC_001526.4	26346	7369	7269	+	1	0.666667	E6	NC_001526.4:7369-7269
b18a6f95-d4ed-416b-b5a1-9a4934865d0d	TCGA-C5-A2M1-01A	Cervical Squamous Cell Carcinoma and Endocervical Adenocarcinoma	HPV16	NC_001526.4	47579	7369	7269	+	1	0.666667	E6	NC_001526.4:7369-7269
aceeb0a5-aadb-4ef9-8710-4baf95522cea	TCGA-ZJ-A8QR-01A	Cervical Squamous Cell Carcinoma and Endocervical Adenocarcinoma	HPV16	NC_001526.4	37952	7369	7269	+	1	0.5	E6	NC_001526.4:7369-7269
d47af416-1687-4fe0-a235-8815b6e8eb0b	TCGA-DS-A7WI-01A	Cervical Squamous Cell Carcinoma and Endocervical Adenocarcinoma	HPV16	NC_001526.4	16295	7369	7269	+	1	0.4	E6	NC_001526.4:7369-7269
5d2f1eea-2ba8-4c3a-8436-544ee1d23e7e	TCGA-FU-A3HY-01A	Cervical Squamous Cell Carcinoma and Endocervical Adenocarcinoma	HPV16	NC_001526.4	93083	7369	7269	+	1	0.25	E6	NC_001526.4:7369-7269
993399a4-1b9f-4258-b2d0-155ad58a2e82	TCGA-C5-A1BJ-01A	Cervical Squamous Cell Carcinoma and Endocervical Adenocarcinoma	HPV16	NC_001526.4	56049	7369	7269	+	1	0.0263158	E6	NC_001526.4:7369-7269
f7a262b9-1cdb-4f05-9c49-e1be28c3f095	TCGA-CN-A49A-01A	Head and Neck Squamous Cell Carcinoma	HPV16	NC_001526.4	176	7922	7451	+	1	1	E1^E4,E1,E6,E7	NC_001526.4:7922-7451
c782d43f-6518-4fd6-bb15-c7e2bd0d28a8	TCGA-CN-A49B-01A	Head and Neck Squamous Cell Carcinoma	HPV16	NC_001526.4	111	7922	7451	+	1	1	E1^E4,E1,E6,E7	NC_001526.4:7922-7451
241f589c-d559-43d7-8340-31ebceb36e14	TCGA-HL-7533-01A	Head and Neck Squamous Cell Carcinoma	HPV16	NC_001526.4	15312	7922	7568	+	1	0.0606061	E1^E4,E1,E6,E7	NC_001526.4:7922-7568
62361da2-e4ee-46da-bb1f-c51dca9307cc	TCGA-PN-A8MA-01A	Cervical Squamous Cell Carcinoma and Endocervical Adenocarcinoma	HPV16	NC_001526.4	6451	7922	7451	+	1	0.0526316	E1^E4,E1,E6,E7	NC_001526.4:7922-7451
f1fce328-2b3b-499a-888d-0e66a017e8b0	TCGA-C5-A2LX-01A	Cervical Squamous Cell Carcinoma and Endocervical Adenocarcinoma	HPV16	NC_001526.4	58419	7922	7784	+	1	0.0246914	E1^E4,E1,E7	NC_001526.4:7922-7784
7018caa2-8813-4ad8-9611-c8f0971c621f	TCGA-CV-5971-01A	Head and Neck Squamous Cell Carcinoma	HPV16	NC_001526.4	6398	7922	7451	+	1	0.0217391	E1^E4,E1,E6,E7	NC_001526.4:7922-7451
efe5a302-d138-4044-a301-5c5fd1c24836	TCGA-C5-A901-01A	Cervical Squamous Cell Carcinoma and Endocervical Adenocarcinoma	HPV16	NC_001526.4	18815	7922	7892	+	1	0.0155039	E1^E4,E1,E7	NC_001526.4:7922-7892
04b7448c-5da4-489d-89ac-2927c1ebecea	TCGA-CR-6472-01A	Head and Neck Squamous Cell Carcinoma	HPV16	NC_001526.4	20119	7922	7784	+	1	0.0133333	E1^E4,E1,E7	NC_001526.4:7922-7784
297611e9-9555-4bca-a723-02e846acc23a	TCGA-VS-A8EG-01A	Cervical Squamous Cell Carcinoma and Endocervical Adenocarcinoma	HPV16	NC_001526.4	8489	7922	7451	+	1	0.0113636	E1^E4,E1,E6,E7	NC_001526.4:7922-7451
5e493e8f-3f91-4481-88e9-3a88f5f21bc1	TCGA-P3-A5QF-01A	Head and Neck Squamous Cell Carcinoma	HPV16	NC_001526.4	26867	7922	7451	+	1	0.0111111	E1^E4,E1,E6,E7	NC_001526.4:7922-7451
61a7d1b9-fc5a-4b9c-989f-936cda948c27	TCGA-WL-A834-01A	Cervical Squamous Cell Carcinoma and Endocervical Adenocarcinoma	HPV16	NC_001526.4	31383	7922	7451	+	1	0.00961538	E1^E4,E1,E6,E7	NC_001526.4:7922-7451
cf361bfb-9b41-4f37-8d39-d5ce319159ad	TCGA-T2-A6X0-01A	Head and Neck Squamous Cell Carcinoma	HPV16	NC_001526.4	20984	7922	7451	+	1	0.00938967	E1^E4,E1,E6,E7	NC_001526.4:7922-7451
3f292b7c-a535-4dbd-bc20-cb4f85a1c94b	TCGA-EA-A3QD-01A	Cervical Squamous Cell Carcinoma and Endocervical Adenocarcinoma	HPV16	NC_001526.4	58416	7922	7568	+	1	0.00913242	E1^E4,E1,E6,E7	NC_001526.4:7922-7568
4938e366-c740-4c9c-9358-ff37997dc9ef	TCGA-MA-AA3W-01A	Cervical Squamous Cell Carcinoma and Endocervical Adenocarcinoma	HPV16	NC_001526.4	20789	7922	7451	+	1	0.00790514	E1^E4,E1,E6,E7	NC_001526.4:7922-7451
3d631a56-2c55-48ea-a667-ba46023c9d50	TCGA-C5-A1MN-01A	Cervical Squamous Cell Carcinoma and Endocervical Adenocarcinoma	HPV16	NC_001526.4	33019	7922	7568	+	1	0.0075188	E1^E4,E1,E6,E7	NC_001526.4:7922-7568
bc471aa1-52cf-4cee-9866-34ce91404f45	TCGA-Q1-A6DV-01A	Cervical Squamous Cell Carcinoma and Endocervical Adenocarcinoma	HPV16	NC_001526.4	58722	7922	7451	+	1	0.00657895	E1^E4,E1,E6,E7	NC_001526.4:7922-7451
76084aa6-19bf-4605-b6a1-73f1d4badaf9	TCGA-LP-A4AX-01A	Cervical Squamous Cell Carcinoma and Endocervical Adenocarcinoma	HPV16	NC_001526.4	29397	7922	7451	+	1	0.00621118	E1^E4,E1,E6,E7	NC_001526.4:7922-7451
df28e138-e222-4f77-9b61-69e601ca7e60	TCGA-C5-A1M9-01A	Cervical Squamous Cell Carcinoma and Endocervical Adenocarcinoma	HPV16	NC_001526.4	145712	7922	7568	+	1	0.00597015	E1^E4,E1,E6,E7	NC_001526.4:7922-7568
a06e7d1e-e432-4a4c-8bb0-314304f96edf	TCGA-EK-A3GN-01A	Cervical Squamous Cell Carcinoma and Endocervical Adenocarcinoma	HPV16	NC_001526.4	75753	7922	7155	+	1	0.00595238	E1^E4,E1,E6,E7	NC_001526.4:7922-7155
e71ad72b-d55b-4654-89f7-c31ca32624f4	TCGA-BA-5559-01A	Head and Neck Squamous Cell Carcinoma	HPV16	NC_001526.4	32554	7922	7451	+	1	0.00566572	E1^E4,E1,E6,E7	NC_001526.4:7922-7451
f941890e-ab33-478f-8c97-1c785dd9428f	TCGA-VS-A94W-01A	Cervical Squamous Cell Carcinoma and Endocervical Adenocarcinoma	HPV16	NC_001526.4	51180	7922	7470	+	1	0.00558659	E1^E4,E1,E6,E7	NC_001526.4:7922-7470
b2c43d0c-732b-4c54-938f-d3c9fda880da	TCGA-DS-A0VM-01A	Cervical Squamous Cell Carcinoma and Endocervical Adenocarcinoma	HPV16	NC_001526.4	72514	7922	7568	+	1	0.00473934	E1^E4,E1,E6,E7	NC_001526.4:7922-7568
ad97b334-e034-4d33-a4d5-48c32d5d521c	TCGA-UC-A7PF-01A	Cervical Squamous Cell Carcinoma and Endocervical Adenocarcinoma	HPV16	NC_001526.4	22816	7922	7451	+	1	0.00373832	E1^E4,E1,E6,E7	NC_001526.4:7922-7451
c149cef5-61f3-4b53-b8a9-8244b673ebd0	TCGA-DG-A2KL-01A	Cervical Squamous Cell Carcinoma and Endocervical Adenocarcinoma	HPV16	NC_001526.4	43699	7922	7451	+	1	0.00362319	E1^E4,E1,E6,E7	NC_001526.4:7922-7451
1c1b4793-8daf-4763-ba4d-c4e869a4ed35	TCGA-EA-A411-01A	Cervical Squamous Cell Carcinoma and Endocervical Adenocarcinoma	HPV16	NC_001526.4	61623	7922	7451	+	1	0.00324149	E1^E4,E1,E6,E7	NC_001526.4:7922-7451
2a946f17-f245-409e-a019-c60cda18dc7d	TCGA-C5-A7UE-01A	Cervical Squamous Cell Carcinoma and Endocervical Adenocarcinoma	HPV16	NC_001526.4	10504	7922	7451	+	1	0.00312989	E1^E4,E1,E6,E7	NC_001526.4:7922-7451
be685ef3-953b-483c-a99c-75fbf81d6615	TCGA-BA-A4IG-01A	Head and Neck Squamous Cell Carcinoma	HPV16	NC_001526.4	55293	7922	7451	+	1	0.00310559	E1^E4,E1,E6,E7	NC_001526.4:7922-7451
b2c43d0c-732b-4c54-938f-d3c9fda880da	TCGA-DS-A0VM-01A	Cervical Squamous Cell Carcinoma and Endocervical Adenocarcinoma	HPV16	NC_001526.4	72514	7922	7451	+	1	0.00299401	E1^E4,E1,E6,E7	NC_001526.4:7922-7451
8f5e9f02-51d7-410e-b8b7-22737f2f095a	TCGA-Q1-A73R-01A	Cervical Squamous Cell Carcinoma and Endocervical Adenocarcinoma	HPV16	NC_001526.4	140373	7922	7451	+	1	0.00285307	E1^E4,E1,E6,E7	NC_001526.4:7922-7451
0c8730e9-90cc-4b76-9d20-60da4881fa27	TCGA-CN-4741-01A	Head and Neck Squamous Cell Carcinoma	HPV16	NC_001526.4	55218	7922	7451	+	1	0.0027972	E1^E4,E1,E6,E7	NC_001526.4:7922-7451
58ff391c-1d83-426c-8f92-c15f78f56c95	TCGA-C5-A2LZ-01A	Cervical Squamous Cell Carcinoma and Endocervical Adenocarcinoma	HPV16	NC_001526.4	72794	7922	7451	+	1	0.00274725	E1^E4,E1,E6,E7	NC_001526.4:7922-7451
9f4aba2f-dba9-4a80-85a9-3bb5eacfd28a	TCGA-DQ-7596-01A	Head and Neck Squamous Cell Carcinoma	HPV16	NC_001526.4	67464	7922	7451	+	1	0.0021254	E1^E4,E1,E6,E7	NC_001526.4:7922-7451
9a25e5d8-0706-4960-a76b-bcd0ac93e4fa	TCGA-EA-A3HQ-01A	Cervical Squamous Cell Carcinoma and Endocervical Adenocarcinoma	HPV16	NC_001526.4	96018	7922	7137	+	1	0.002079	E1^E4,E1,E6,E7	NC_001526.4:7922-7137
1c710173-532f-4435-bce9-287ad8d247d9	TCGA-CN-A499-01A	Head and Neck Squamous Cell Carcinoma	HPV16	NC_001526.4	93298	7922	7470	+	1	0.00152207	E1^E4,E1,E6,E7	NC_001526.4:7922-7470
569320d2-316c-4e2d-b7b3-d7d5c4dad42d	TCGA-C5-A1BI-01B	Cervical Squamous Cell Carcinoma and Endocervical Adenocarcinoma	HPV16	NC_001526.4	167186	7922	7451	+	1	0.00124378	E1^E4,E1,E6,E7	NC_001526.4:7922-7451
04b7448c-5da4-489d-89ac-2927c1ebecea	TCGA-CR-6472-01A	Head and Neck Squamous Cell Carcinoma	HPV16	NC_001526.4	20119	7940	7451	+	1	0.00643087	E1^E4,E1,E6,E7	NC_001526.4:7940-7451
f941890e-ab33-478f-8c97-1c785dd9428f	TCGA-VS-A94W-01A	Cervical Squamous Cell Carcinoma and Endocervical Adenocarcinoma	HPV16	NC_001526.4	51180	7940	7451	+	1	0.00589971	E1^E4,E1,E6,E7	NC_001526.4:7940-7451
79226dd7-bc85-4b8e-bff8-b1e073129d34	TCGA-IR-A3LC-01A	Cervical Squamous Cell Carcinoma and Endocervical Adenocarcinoma	HPV16	NC_001526.4	43578	7949	7656	+	1	1	E1^E4,E1,E7	NC_001526.4:7949-7656
d3bbc405-a22a-4009-abf6-96feee653051	TCGA-VS-A9V5-01A	Cervical Squamous Cell Carcinoma and Endocervical Adenocarcinoma	HPV16	NC_001526.4	91441	8039	7451	+	1	0.00361664	E1^E4,E1,E6,E7	NC_001526.4:8039-7451
1c710173-532f-4435-bce9-287ad8d247d9	TCGA-CN-A499-01A	Head and Neck Squamous Cell Carcinoma	HPV16	NC_001526.4	93298	8039	7451	+	1	0.00127551	E1^E4,E1,E6,E7	NC_001526.4:8039-7451
9a25e5d8-0706-4960-a76b-bcd0ac93e4fa	TCGA-EA-A3HQ-01A	Cervical Squamous Cell Carcinoma and Endocervical Adenocarcinoma	HPV16	NC_001526.4	96018	8304	7451	+	1	0.00181324	E1^E4,E1,E6,E7	NC_001526.4:8304-7451
e750385a-12d9-4a88-b4df-c1306b5ef3b7	TCGA-EK-A3GM-01A	Cervical Squamous Cell Carcinoma and Endocervical Adenocarcinoma	HPV16	NC_001526.4		8344	7451	+	1	1	E1^E4,E1,E6,E7	NC_001526.4:8344-7451
f1fce328-2b3b-499a-888d-0e66a017e8b0	TCGA-C5-A2LX-01A	Cervical Squamous Cell Carcinoma and Endocervical Adenocarcinoma	HPV16	NC_001526.4	58419	8344	7155	+	1	1	E1^E4,E1,E6,E7	NC_001526.4:8344-7155
b0a442c9-67e4-4534-8a5c-d6d73f42358c	TCGA-MA-AA3X-01A	Cervical Squamous Cell Carcinoma and Endocervical Adenocarcinoma	HPV16	NC_001526.4	107954	8344	7155	+	1	0.4	E1^E4,E1,E6,E7	NC_001526.4:8344-7155
6c5eb795-413c-459d-89cd-b9cf340c0bd3	TCGA-HD-7754-01A	Head and Neck Squamous Cell Carcinoma	HPV16	NC_001526.4	29887	8344	7155	+	1	0.125	E1^E4,E1,E6,E7	NC_001526.4:8344-7155
d3bbc405-a22a-4009-abf6-96feee653051	TCGA-VS-A9V5-01A	Cervical Squamous Cell Carcinoma and Endocervical Adenocarcinoma	HPV16	NC_001526.4	91441	8344	7568	+	1	0.0588235	E1^E4,E1,E6,E7	NC_001526.4:8344-7568
6c5eb795-413c-459d-89cd-b9cf340c0bd3	TCGA-HD-7754-01A	Head and Neck Squamous Cell Carcinoma	HPV16	NC_001526.4	29887	8344	7568	+	1	0.0444444	E1^E4,E1,E6,E7	NC_001526.4:8344-7568
0752001b-a5c1-4e1a-a88d-2dcae1667b53	TCGA-CN-A6V7-01A	Head and Neck Squamous Cell Carcinoma	HPV16	NC_001526.4	15964	8344	7568	+	1	0.00793651	E1^E4,E1,E6,E7	NC_001526.4:8344-7568
e94638e8-cb51-4fbb-8bcb-4bfd7a812291	TCGA-EA-A97N-01A	Cervical Squamous Cell Carcinoma and Endocervical Adenocarcinoma	HPV16	NC_001526.4	32100	8344	7451	+	1	0.00701754	E1^E4,E1,E6,E7	NC_001526.4:8344-7451
edf90af6-6c64-4bd2-aadf-8d7d188650b2	TCGA-DG-A2KK-01A	Cervical Squamous Cell Carcinoma and Endocervical Adenocarcinoma	HPV16	NC_001526.4	78332	8344	7451	+	1	0.00262123	E1^E4,E1,E6,E7	NC_001526.4:8344-7451
b0a442c9-67e4-4534-8a5c-d6d73f42358c	TCGA-MA-AA3X-01A	Cervical Squamous Cell Carcinoma and Endocervical Adenocarcinoma	HPV16	NC_001526.4	107954	9350	7155	+	1	0.4	E1^E4,E1,E6,E7	NC_001526.4:9350-7155
e4db18da-eb0c-4b2f-9566-7f72222b16d4	TCGA-EX-A1H5-01A	Cervical Squamous Cell Carcinoma and Endocervical Adenocarcinoma	HPV16	NC_001526.4	46811	9350	7451	+	1	0.00692042	E1^E4,E1,E6,E7	NC_001526.4:9350-7451
9a25e5d8-0706-4960-a76b-bcd0ac93e4fa	TCGA-EA-A3HQ-01A	Cervical Squamous Cell Carcinoma and Endocervical Adenocarcinoma	HPV16	NC_001526.4	96018	10475	7703	+	1	1	E1^E4,E1,E2,E7	NC_001526.4:10475-7703
9b9c5071-7c3f-416c-b91c-6f5966747f54	TCGA-FU-A2QG-01A	Cervical Squamous Cell Carcinoma and Endocervical Adenocarcinoma	HPV16	NC_001526.4	71893	10475	7827	+	1	1	E1^E4,E1,E2,E7	NC_001526.4:10475-7827
f941890e-ab33-478f-8c97-1c785dd9428f	TCGA-VS-A94W-01A	Cervical Squamous Cell Carcinoma and Endocervical Adenocarcinoma	HPV16	NC_001526.4	51180	10638	7451	+	1	0.00589971	E1^E4,E1,E2,E6,E7	NC_001526.4:10638-7451
505facce-d2a3-4aff-8525-bc579e317d9c	TCGA-CR-6487-01A	Head and Neck Squamous Cell Carcinoma	HPV16	NC_001526.4	19973	10674	7568	+	1	0.0833333	E1^E4,E1,E2,E6,E7	NC_001526.4:10674-7568
505facce-d2a3-4aff-8525-bc579e317d9c	TCGA-CR-6487-01A	Head and Neck Squamous Cell Carcinoma	HPV16	NC_001526.4	19973	10674	7451	+	1	0.0133333	E1^E4,E1,E2,E6,E7	NC_001526.4:10674-7451
ada335e0-3fcf-4fdf-a40a-1f8bce8eda75	TCGA-DQ-7594-01A	Head and Neck Squamous Cell Carcinoma	HPV16	NC_001526.4	43673	10674	7451	+	1	0.0114943	E1^E4,E1,E2,E6,E7	NC_001526.4:10674-7451
1536110a-b42a-4a84-9474-9895321fdce9	TCGA-C5-A1MI-01A	Cervical Squamous Cell Carcinoma and Endocervical Adenocarcinoma	HPV18	NC_001357.1	130540	929	693	+	1	1	E7,E1	NC_001357.1:929-693
eaba0b17-8e19-48c5-bf62-2a45c9632807	TCGA-C5-A1MJ-01A	Cervical Squamous Cell Carcinoma and Endocervical Adenocarcinoma	HPV18	NC_001357.1	102960	970	930	+	1	1	E1	NC_001357.1:970-930
a31b57e4-e30b-4a1b-829d-1b47d9cec041	TCGA-EK-A2R7-01A	Cervical Squamous Cell Carcinoma and Endocervical Adenocarcinoma	HPV18	NC_001357.1	12817	970	930	+	1	0.333333	E1	NC_001357.1:970-930
6ac633bd-bec1-4750-94e3-378972dab6b3	TCGA-C5-A1ME-01A	Cervical Squamous Cell Carcinoma and Endocervical Adenocarcinoma	HPV18	NC_001357.1	6145	970	930	+	1	0.285714	E1	NC_001357.1:970-930
29bcba51-2580-473d-9cf7-bedbd0dbad1b	TCGA-VS-A9UL-01A	Cervical Squamous Cell Carcinoma and Endocervical Adenocarcinoma	HPV18	NC_001357.1	43135	970	930	+	1	0.222222	E1	NC_001357.1:970-930
29bcba51-2580-473d-9cf7-bedbd0dbad1b	TCGA-VS-A9UL-01A	Cervical Squamous Cell Carcinoma and Endocervical Adenocarcinoma	HPV18	NC_001357.1	43135	1044	944	+	1	1	E1	NC_001357.1:1044-944
2655f609-b3bb-4d01-b421-d5f4b1232ec8	TCGA-EA-A439-01A	Cervical Squamous Cell Carcinoma and Endocervical Adenocarcinoma	HPV18	NC_001357.1	150538	1044	930	+	1	0.25	E1	NC_001357.1:1044-930
131213ad-0313-4df1-b013-ce67ed262c37	TCGA-Q1-A73P-01A	Cervical Squamous Cell Carcinoma and Endocervical Adenocarcinoma	HPV18	NC_001357.1	174821	1225	1136	+	1	0.5	E1	NC_001357.1:1225-1136
ef6c8165-484a-4530-aedf-93dcc4a8455d	TCGA-Q1-A73O-01A	Cervical Squamous Cell Carcinoma and Endocervical Adenocarcinoma	HPV18	NC_001357.1	74098	1241	1136	+	1	1	E1	NC_001357.1:1241-1136
2655f609-b3bb-4d01-b421-d5f4b1232ec8	TCGA-EA-A439-01A	Cervical Squamous Cell Carcinoma and Endocervical Adenocarcinoma	HPV18	NC_001357.1	150538	1357	1185	+	1	0.666667	E1	NC_001357.1:1357-1185
722c1284-5983-4cc1-b19c-214c2de6f8a6	TCGA-C5-A3HF-01A	Cervical Squamous Cell Carcinoma and Endocervical Adenocarcinoma	HPV18	NC_001357.1	59454	1357	416	+	1	0.0151515	E6,E7,E1	NC_001357.1:1357-416
722c1284-5983-4cc1-b19c-214c2de6f8a6	TCGA-C5-A3HF-01A	Cervical Squamous Cell Carcinoma and Endocervical Adenocarcinoma	HPV18	NC_001357.1	59454	3165	416	+	1	0.0150376	E6,E7,E1,E2	NC_001357.1:3165-416
eaba0b17-8e19-48c5-bf62-2a45c9632807	TCGA-C5-A1MJ-01A	Cervical Squamous Cell Carcinoma and Endocervical Adenocarcinoma	HPV18	NC_001357.1	102960	3375	3296	+	1	1	E2	NC_001357.1:3375-3296
131213ad-0313-4df1-b013-ce67ed262c37	TCGA-Q1-A73P-01A	Cervical Squamous Cell Carcinoma and Endocervical Adenocarcinoma	HPV18	NC_001357.1	174821	3696	3465	+	1	0.0909091	E2,E4	NC_001357.1:3696-3465
2655f609-b3bb-4d01-b421-d5f4b1232ec8	TCGA-EA-A439-01A	Cervical Squamous Cell Carcinoma and Endocervical Adenocarcinoma	HPV18	NC_001357.1	150538	8786	5613	+	1	1	E6,E7,E1,L2,L1	NC_001357.1:8786-5613
d5041e80-20a0-4c1a-9ac1-2394f6db6e92	TCGA-C5-A1BQ-01C	Cervical Squamous Cell Carcinoma and Endocervical Adenocarcinoma	HPV31	J04353.1	60734	499	413	+	1	0.00980392	E6	J04353.1:499-413
f1c65f64-af05-4875-b7e4-60fff56a3f46	TCGA-DS-A1OB-01A	Cervical Squamous Cell Carcinoma and Endocervical Adenocarcinoma	HPV31	J04353.1	42144	553	131	+	1	1	E6	J04353.1:553-131
847f796a-8cd6-4013-a0fb-26f4fc3eaf0d	TCGA-JX-A3Q0-01A	Cervical Squamous Cell Carcinoma and Endocervical Adenocarcinoma	HPV31	J04353.1	37556	877	103	+	1	0.0952381	E6,E7,E1	J04353.1:877-103
847f796a-8cd6-4013-a0fb-26f4fc3eaf0d	TCGA-JX-A3Q0-01A	Cervical Squamous Cell Carcinoma and Endocervical Adenocarcinoma	HPV31	J04353.1	37556	877	127	+	1	0.0952381	E6,E7,E1	J04353.1:877-127
e2da59c4-a47c-41e3-bc55-2d00c6ec17fb	TCGA-C5-A7CO-01A	Cervical Squamous Cell Carcinoma and Endocervical Adenocarcinoma	HPV31	J04353.1	36043	3550	3425	+	1	1	E2,E4	J04353.1:3550-3425
d587a993-3c47-4d4c-b744-59169d4f7451	TCGA-Q1-A73Q-01A	Cervical Squamous Cell Carcinoma and Endocervical Adenocarcinoma	HPV33	M12732.1	98013	231	127	+	1	0.00247831	E6	M12732.1:231-127
5f28e34b-2267-4352-bbd2-17d86f2ae220	TCGA-HD-7832-01A	Head and Neck Squamous Cell Carcinoma	HPV33	M12732.1	38901	231	127	+	1	0.00185874	E6	M12732.1:231-127
cee2741c-f60a-4e33-ab1f-3ac56245f780	TCGA-TN-A7HI-01A	Head and Neck Squamous Cell Carcinoma	HPV33	M12732.1	26749	894	697	+	1	0.0645161	E7,E1	M12732.1:894-697
da8acb55-0731-458d-b391-d8096708ccd4	TCGA-CV-7100-01A	Head and Neck Squamous Cell Carcinoma	HPV33	M12732.1	34059	894	509	+	1	0.0025413	E6,E7,E1	M12732.1:894-509
a0df05eb-dc44-4492-9a8a-f278f7b0c266	TCGA-C5-A1M5-01A	Cervical Squamous Cell Carcinoma and Endocervical Adenocarcinoma	HPV33	M12732.1	184419	894	509	+	1	0.000757002	E6,E7,E1	M12732.1:894-509
1c7a1c2f-9b9a-4cd5-a0ac-65f79e2535d8	TCGA-BB-4225-01A	Head and Neck Squamous Cell Carcinoma	HPV33	M12732.1	159649	894	790	+	1	0.000672269	E7,E1	M12732.1:894-790
6b1dc5e4-5f82-4395-913f-6aedb5b63188	TCGA-VS-A9UC-01A	Cervical Squamous Cell Carcinoma and Endocervical Adenocarcinoma	HPV33	M12732.1	32866	3514	3351	+	1	0.00557103	E2,E4	M12732.1:3514-3351
d587a993-3c47-4d4c-b744-59169d4f7451	TCGA-Q1-A73Q-01A	Cervical Squamous Cell Carcinoma and Endocervical Adenocarcinoma	HPV33	M12732.1	98013	6914	785	+	1	0.031746	E7,E1,E2,E4,E5,L2,L1	M12732.1:6914-785
344b9631-aaa5-4302-8747-d584345d9131	TCGA-C5-A7X5-01A	Cervical Squamous Cell Carcinoma and Endocervical Adenocarcinoma	HPV35	M74117.1	67733	227	103	+	1	0.666667	E6	M74117.1:227-103
8074a7f6-2fde-4578-b71c-01c542d468fe	TCGA-VS-A8EK-01A	Cervical Squamous Cell Carcinoma and Endocervical Adenocarcinoma	HPV35	M74117.1	52028	539	164	+	1	1	E6	M74117.1:539-164
9ea70ec4-8ba0-4e3d-b3cb-a68d19e89868	TCGA-HM-A3JK-01A	Cervical Squamous Cell Carcinoma and Endocervical Adenocarcinoma	HPV35	M74117.1	38547	553	415	+	1	0.00437637	E6	M74117.1:553-415
e190109b-2cae-4d04-82f3-f1eddd137bb6	TCGA-DQ-7591-01A	Head and Neck Squamous Cell Carcinoma	HPV35	M74117.1	65182	726	616	+	1	1	E7	M74117.1:726-616
f4be2abe-2ceb-4a6a-b8ec-0355f8c63b9b	TCGA-VS-A954-01A	Cervical Squamous Cell Carcinoma and Endocervical Adenocarcinoma	HPV35	M74117.1	43866	883	415	+	1	0.0047619	E6,E7,E1	M74117.1:883-415
8074a7f6-2fde-4578-b71c-01c542d468fe	TCGA-VS-A8EK-01A	Cervical Squamous Cell Carcinoma and Endocervical Adenocarcinoma	HPV35	M74117.1	52028	3496	3393	+	1	1	E2,E4	M74117.1:3496-3393
f4be2abe-2ceb-4a6a-b8ec-0355f8c63b9b	TCGA-VS-A954-01A	Cervical Squamous Cell Carcinoma and Endocervical Adenocarcinoma	HPV35	M74117.1	43866	3575	3495	+	1	0.666667	E2,E4	M74117.1:3575-3495
f4be2abe-2ceb-4a6a-b8ec-0355f8c63b9b	TCGA-VS-A954-01A	Cervical Squamous Cell Carcinoma and Endocervical Adenocarcinoma	HPV35	M74117.1	43866	3575	415	+	1	0.0196078	E6,E7,E1,E2,E4	M74117.1:3575-415
20eb9cc6-eabb-438a-9030-e766459996d1	TCGA-IR-A3LB-01A	Cervical Squamous Cell Carcinoma and Endocervical Adenocarcinoma	HPV45	KC470258.1	154281	718	493	+	1	1	E6,E7	KC470258.1:718-493
dd51c17c-300f-44a4-955a-c9bc85417842	TCGA-C5-A8YR-01A	Cervical Squamous Cell Carcinoma and Endocervical Adenocarcinoma	HPV45	KC470258.1	62729	761	689	+	1	1	E7	KC470258.1:761-689
2b5dd791-7692-4721-9519-7d7d49b52570	TCGA-VS-AA62-01A	Cervical Squamous Cell Carcinoma and Endocervical Adenocarcinoma	HPV45	KC470258.1	32336	1153	1115	+	1	1	E1	KC470258.1:1153-1115
0b3c86bd-0d20-4408-9be3-05658729505f	TCGA-EK-A2R8-01A	Cervical Squamous Cell Carcinoma and Endocervical Adenocarcinoma	HPV45	KC470258.1	76650	2644	2199	+	1	1	E1	KC470258.1:2644-2199
0b3c86bd-0d20-4408-9be3-05658729505f	TCGA-EK-A2R8-01A	Cervical Squamous Cell Carcinoma and Endocervical Adenocarcinoma	HPV45	KC470258.1	76650	8778	5608	+	1	1	E6,E7,E1,L2,L1	KC470258.1:8778-5608
c4a5eba2-9091-4d12-bdc8-b84b122022b9	TCGA-VS-A94Y-01A	Cervical Squamous Cell Carcinoma and Endocervical Adenocarcinoma	HPV45	KC470258.1	8906	15669	7821	+	1	1	E6,E7,E1,E2,L2,L1	KC470258.1:15669-7821
f70f7ed5-a3b7-4210-95ad-defa0a565f06	TCGA-EK-A3GJ-01A	Cervical Squamous Cell Carcinoma and Endocervical Adenocarcinoma	HPV58	KY225967.1	26041	898	96	+	1	0.00175593	E6,E7,E1	KY225967.1:898-96
904edf2e-411e-43bd-901d-46129afa283a	TCGA-VS-A9V3-01A	Cervical Squamous Cell Carcinoma and Endocervical Adenocarcinoma	HPV58	KY225967.1	33215	3416	3308	+	1	1	E2,E4	KY225967.1:3416-3308
