# Supplementary material for: Transforming activity of an oncoprotein-encoding circular RNA from human papillomavirus
Source: Nat Commun. 2019 May 24;10:2300. doi: 10.1038/s41467-019-10246-5 (PMC6534539; doi:10.1038/s41467-019-10246-5)
Supplement: Supplementary file 6 — Supplementary Data 2 [file 41467_2019_10246_MOESM6_ESM.xlsx]

## Sheet: Sheet1
Name	Function	Sequence 5'-3'
16_7460_S	HPV16 E7 Northern probe	CTGTCAAAAGCCACTGTGTCC
16_14_AS		GCAGGATCAGCCATGGTAG
16_circE7_7861_S	HPV16 circE7 primer	ACTAGGAATTGTGTGCCCCA
16_circE7_7544_AS		GGTCCACCGACCCCTTATATT
18_529_S	HPV18 E7 Northern probe	GCAACCGAGCACGACAGG
18_840_AS		CGAAGGTCGTCTGCTGAGC
18_circE7_806_S	HPV18 circE7 primer	GAGCTAGTAGTAGAAAGCTC
18_circE7_552_AS		GTCGTTCCTGTCGTGCTC
16_linear E6/E7_F_7410	HPV16 Linear E6/E7	GAACAGCAATACAACAAACCGT
16_linear E6/E7_R_7708		CTCCTCCTCTGAGCTGTCATT
E6*I_7259_S	HPV16 E6*I specific primer	GCGACGTGAGGTGTATTAAC
E6*I_7758_AS		TAATGGGCTCTGTCCGGTTC
18_linear E6/E7_276_F	HPV18 Linear E6/E7	GACAGTATACCCCATGCTGC
18_linear E6/E7_574_R		TGTGTTTCTCTGCGTCGTTG
MALAT1-F	MALAT1 qPCR	GTCATAACCAGCCTGGCAGT
MALAT1-R		GCTTATTCCCCAATGGAGGT
MALAT1_long_F	MALAT1 Northern probe	GTCATAACCAGCCTGGCAGT
MALAT1_long_R		CGAAACATTGGCACACAGCA
18S_F	18S qPCR	CTCAACACGGGAAACCTCAC
18S_R		CGCTCCACCAACTAAGAACG
beta-actin_F	Actin qPCR	CAGCCATGTACGTTGCTATCCA
beta-actin_R		TCACCGGAGTCCATCACGAT
Actin_long_F	β-actin Northern probe	GCCGTTCCGAAAGTTGCCTT
Actin_long_R		TCGTCGCCCACATAGGAATC
circE7_si1_S	circE7 siRNA1	GGCUGAUCCUGCAGGUGUAdTdT
circE7_si1_AS		UACACCUGCAGGAUCAGCCdTdT
circE7_si2_S	circE7 siRNA2	GAUCCUGCAGGUGUAUUAAdTdT
circE7_si2_AS		UUAAUACACCUGCAGGAUCdTdT
linE7_si1_S	linear E6/E7 siRNA1	GAUAAAUGUUUAAAGUUUUAUUCdTdA
linE7_si1_AS		GAAUAAAACUUUAAACAUUUAUCdAdC
linE7_si2_S	linear E6/E7 siRNA2	AUGACAGUGAUACAGGUGAAGAUdTdT
linE7_si2_AS		AUCUUCACCUGUAUCACUGUCAUdTdT
bothE7_si1_S	E7 siRNA1	GAGAUACACCUACAUUGCAUGAAdTdA
bothE7_si1_AS		UUCAUGCAAUGUAGGUGUAUCUCdCdA
METTL3_siRNA_S	METTL3 siRNA	GAUCCUAGAGCUAUUAAAUdTdT
METTL3_siRNA_AS		AUUUAAUAGCUCUAGGAUCdTdT
circRNA_E7_sh1_NheI_F	circE7 shRNA1	CTAGGGCTGATCCTGCAGGTGTATTCTCGAGAATACACCTGCAGGATCAGCCTTTTTG
circRNA_E7_sh1_EcoRI_R		AATTCAAAAAGGCTGATCCTGCAGGTGTATTCTCGAGAATACACCTGCAGGATCAGCC
circRNA_E7_sh2_NheI_F	circE7 shRNA2	CTAGGCTGATCCTGCAGGTGTATTACTCGAGTAATACACCTGCAGGATCAGCTTTTTG
circRNA_E7_sh2_EcoRI_R		AATTCAAAAAGCTGATCCTGCAGGTGTATTACTCGAGTAATACACCTGCAGGATCAGC
31_circE7_828_S	HPV31 circE7 (877-413) primer	TGTGCCCCAACTGTTCTACT
31_circE7_490_AS	148bp product	GTCCTGTCCACCTTCCTCCTA
16_circE7_7861_short_S	HPV16 short product qPCR	ACTAGGAATTGTGTGCCCCAT
16_circE7_7459_short_AS	91bp product	GACACAGTGGCTTTTGACAGT
gBlock_NotI_E7_F	gBlock cloning primer	ATATGGCGGCCGCTACTA
gBlock_BamHI_E7_R		CTATGGGATCCGTTAGTA
circE7_WT	circE7 g-block	ATATGGCGGCCGCTACTAACACTTACTAACGACTTTGCTTTTCGGGATTTATGCATAGTATATAGAGATGGGAATCCATATGCTGTATGTGATAAATGTTTAAAGTTTTATTCTAAAATTAGTGAGTATAGACATTATTGTTATAGTTTGTATGGAACAACATTAGAACAGCAATACAACAAACCGTTGTGTGATTTGTTAATTAGGTGTATTAACTGTCAAAAGCCACTGTGTCCTGAAGAAAAGCAAAGACATCTGGACAAAAAGCAAAGATTCCATAATATAAGGGGTCGGTGGACCGGTCGATGTGCATCTTGTTGCAGATCATCAAGAACACGTAGAGAAACCCAGCTGTAATCGCACATGGAGATACACCTACATTGCATGAATATGCATTAG…
circE7_noQKI	circE7 without QKI sites	CATAGTGCGGCCGCGACTTTGCTTTTCGGGATTTATGCATAGTATATAGAGATGGGAATCCATATGCTGTATGTGATAAATGTTTAAAGTTTTATTCTAAAATTAGTGAGTATAGACATTATTGTTATAGTTTGTATGGAACAACATTAGAACAGCAATACAACAAACCGTTGTGTGATTTGTTAATTAGGTGTATTAACTGTCAAAAGCCACTGTGTCCTGAAGAAAAGCAAAGACATCTGGACAAAAAGCAAAGATTCCATAATATAAGGGGTCGGTGGACCGGTCGATGTATGTCTTGTTGCAGATCATCAAGAACACGTAGAGAAACCCAGCTGTAATCATGCATGGAGATACACCTACATTGCATGAATATATGTTAGATTTGCAACCAGAGAC…
circE7_noATG	circE7 with no ATGs	ATATGGCGGCCGCTACTAACACTTACTAACGACTTTGCTTTTCGGGATTTATGCATAGTATATAGAGATGGGAATCCATATGCTGTATGTGATAAATGTTTAAAGTTTTATTCTAAAATTAGTGAGTATAGACATTATTGTTATAGTTTGTATGGAACAACATTAGAACAGCAATACAACAAACCGTTGTGTGATTTGTTAATTAGGTGTATTAACTGTCAAAAGCCACTGTGTCCTGAAGAAAAGCAAAGACATCTGGACAAAAAGCAAAGATTCCATAATATAAGGGGTCGGTGGACCGGTCGATGTATGTCTTGTTGCAGATCATCAAGAACACGTAGAGAAACCCAGCTGTAATCATGCATGGAGATACACCTACATTGCATGAATATATGTTAG…
circE7_FLAG	circE7 with 3xFlag	ATATGGCGGCCGCTACTAACACTTACTAACGACTTTGCTTTTCGGGATTTATGCATAGTATATAGAGATGGGAATCCATATGCTGTATGTGATAAATGTTTAAAGTTTTATTCTAAAATTAGTGAGTATAGACATTATTGTTATAGTTTGTATGGAACAACATTAGAACAGCAATACAACAAACCGTTGTGTGATTTGTTAATTAGGTGTATTAACTGTCAAAAGCCACTGTGTCCTGAAGAAAAGCAAAGACATCTGGACAAAAAGCAAAGATTCCATAATATAAGGGGTCGGTGGACCGGTCGATGTATGTCTTGTTGCAGATCATCAAGAACACGTAGAGAAACCCAGCTGTAATCATGCATGGAGATACACCTACATTGCATGAATATATGTTAG…
circE7_FLAG_noATG	circE7 with 3xFlag, no ATGs	ATATGGCGGCCGCTACTAACACTTACTAACGACTTTGCTTTTCGGGATTTATGCATAGTATATAGAGATGGGAATCCATATGCTGTATGTGATAAATGTTTAAAGTTTTATTCTAAAATTAGTGAGTATAGACATTATTGTTATAGTTTGTATGGAACAACATTAGAACAGCAATACAACAAACCGTTGTGTGATTTGTTAATTAGGTGTATTAACTGTCAAAAGCCACTGTGTCCTGAAGAAAAGCAAAGACATCTGGACAAAAAGCAAAGATTCCATAATATAAGGGGTCGGTGGACCGGTCGATGTATGTCTTGTTGCAGATCATCAAGAACACGTAGAGAAACCCAGCTGTAATCgcaCATGGAGATACACCTACATTGCATGAATATgcaTTAG…
circE7_noDRACH	circE7 with m6A motif mutations	ATATGGCGGCCGCTACTAACACTTACTAACGACTTTGCTTTTCGGGATTTATGCATAGTATATAGAGATGGGAATCCATATGCTGTATGTGATAAATGTTTAAAGTTTTATTCTAAAATTAGTGAGTATAGACATTATTGTTATAGTTTGTATGGAACAACATTAGAACAGCAATACAACAAACCGTTGTGTGATTTGTTAATTAGGTGTATTAtCTGTCAAAAGCCACTGTGTCCTGAAGAAAAGCAAAGtCATCTGGtCAAAAAGCAAAGATTCCATAATATAAGGGGTCGGTGGtCCGGTCGATGTATGTCTTGTTGCAGATCATCAAGAtCACGTAGAGAAtCCCAGCTGTAATCATGCATGGAGATACACCTACATTGCATGAATATATGTTAG…
circE7_SASD	circE7 with splice acceptor and donor mutations	gtgatcagcctgtgctctagagcctgatagttgagcgatacacacGATATGGCGGCCGCTACTAACACTTACTAACGACTTTGCTTTTCGGGATTTATGCATAGTATATAGAGATGGGAATCCATATGCTGTATGTGATAAATGTTTAAAGTTTTATTCTAAAATTAGTGAGTATAGACATTATTGTTATAGTTTGTATGGAACAACATTAGAACAGCAATACAACAAACCGTTGTGTGATTTGTTAATTcGGTGTATTAACTGTCAAAAGCCACTGTGTCCTGAAGAAAAGCAAAGACATCTGGACAAAAAGCAAAGATTCCATAATATAAGGGGTCGGTGGACCGGTCGATGTATGTCTTGTTGCAGATCATCAAGAACACGTAGAGAAACCCAGCT…
circE7_FLAG_SASD	circE7 with 3xFlag, splice acceptor and donor mutations	gtgatcagcctgtgctctagagcctgatagttgagcgatacacacGATATGGCGGCCGCTACTAACACTTACTAACGACTTTGCTTTTCGGGATTTATGCATAGTATATAGAGATGGGAATCCATATGCTGTATGTGATAAATGTTTAAAGTTTTATTCTAAAATTAGTGAGTATAGACATTATTGTTATAGTTTGTATGGAACAACATTAGAACAGCAATACAACAAACCGTTGTGTGATTTGTTAATTcGGTGTATTAACTGTCAAAAGCCACTGTGTCCTGAAGAAAAGCAAAGACATCTGGACAAAAAGCAAAGATTCCATAATATAAGGGGTCGGTGGACCGGTCGATGTATGTCTTGTTGCAGATCATCAAGAACACGTAGAGAAACCCAGCT…
circE7_RESIST	shRNA resistant circE7	gtgatcagcctgtgctctagagcctgatagttgagcgatacacacATATGGGATCCTACTAACACTTACTAACGACTTTGCTTTTCGGGATTTATGCATAGTATATAGAGATGGGAATCCATATGCTGTATGTGATAAATGTTTAAAGTTTTATTCTAAAATTAGTGAGTATAGACATTATTGTTATAGTTTGTATGGAACAACATTAGAACAGCAATACAACAAACCGTTGTGTGATTTGTTAATTAGGTGAAATAACTGTCAAAAGCCACTGTGTCCTGAAGAAAAGCAAAGACATCTGGACAAAAAGCAAAGATTCCATAATATAAGGGGTCGGTGGACCGGTCGATGTATGTCTTGTTGCAGATCATCAAGAACACGTAGAGAAACCCAGCTGTA…
circE7_RESIST_noATG	shRNA resistant circE7, no ATGs	gtgatcagcctgtgctctagagcctgatagttgagcgatacacacATATGGGATCCTACTAACACTTACTAACGACTTTGCTTTTCGGGATTTATGCATAGTATATAGAGATGGGAATCCATATGCTGTATGTGATAAATGTTTAAAGTTTTATTCTAAAATTAGTGAGTATAGACATTATTGTTATAGTTTGTATGGAACAACATTAGAACAGCAATACAACAAACCGTTGTGTGATTTGTTAATTAGGTGAAATAACTGTCAAAAGCCACTGTGTCCTGAAGAAAAGCAAAGACATCTGGACAAAAAGCAAAGATTCCATAATATAAGGGGTCGGTGGACCGGTCGATGTATGTCTTGTTGCAGATCATCAAGAACACGTAGAGAAACCCAGCTGTA…
