# Supplementary material for: Transforming activity of an oncoprotein-encoding circular RNA from human papillomavirus
Source: Nat Commun. 2019 May 24;10:2300. doi: 10.1038/s41467-019-10246-5 (PMC6534539; doi:10.1038/s41467-019-10246-5)
Supplement: Supplementary file 7 — Source Data [file 41467_2019_10246_MOESM7_ESM.xlsx]

## Sheet: Fig 2b
Figure 2b

## Sheet: Fig 2d
Figure 2d

## Sheet: Fig 2e
Figure 2e

## Sheet: Fig 2g
Figure 2g

## Sheet: Fig 3a
Figure 3a

## Sheet: Fig 4c
Figure 4c
